# Supplementary material for: Mendelian randomization analyses explore the relationship between inflammatory bowel disease and genitourinary diseases
Source: Medicine (Baltimore). 2026 May 15;105(20):e48759. doi: 10.1097/MD.0000000000048759 (PMC13183042; doi:10.1097/MD.0000000000048759)
Supplement: Supplementary file 1 [file medi-105-e48759-s001.xlsx]

## Sheet: Sheet1
Table 1 Comprehensive details regarding the last IVs for MR analysis between CD and hypertensive renal disease.
SNP	effect_allele	other_allele	beta.exposure	beta.outcome	eaf.exposure	eaf.outcome	se.outcome	pval.outcome	se.exposure	pval.exposure	F	Steiger test
rs10114470	C	T	0.1687	-0.0197	NA	0.7724	0.0786	0.8023	0.0177	1.76e-21	90.8414	TRUE
rs1012636	T	G	0.1291	0.0719	NA	0.7325	0.0746	0.335	0.0198	7.01e-11	42.513	TRUE
rs10492862	A	C	0.1067	-0.0781	NA	0.3352	0.0701	0.2652	0.0176	1.26e-09	36.7539	TRUE
rs10822050	C	T	0.1827	0.0185	NA	0.3952	0.0678	0.784599	0.0162	2.35e-29	127.188	TRUE
rs10884966	A	G	0.1131	-0.0188	NA	0.3612	0.069	0.785599	0.0171	4.13e-11	43.7455	TRUE
rs111281598	C	T	0.2745	-0.0945	NA	0.01702	0.2588	0.7149	0.0316	4.17e-18	75.4589	TRUE
rs11236797	A	C	0.176	-0.0985	NA	0.4066	0.0673	0.1434	0.0161	8.51e-28	119.502	TRUE
rs112856973	C	T	-0.1612	-0.1	NA	0.1804	0.0866	0.2479	0.0243	3.61e-11	44.0066	TRUE
rs11378157	AG	A	-0.1376	-0.0116	NA	0.8086	0.0839	0.8897	0.0185	9.29e-14	55.3214	TRUE
rs114802258	T	C	-0.2245	0.0638	NA	0.06053	0.1378	0.643301	0.0384	5.11e-09	34.1799	TRUE
rs1148246	T	C	-0.1323	-0.0345	NA	0.6269	0.0686	0.6155	0.0167	2.09e-15	62.7606	TRUE
rs11677002	C	T	-0.1124	0.0193	NA	0.4694	0.0669	0.772601	0.0163	4.57e-12	47.5508	TRUE
rs11683692	C	T	-0.2144	-0.0767	NA	0.07127	0.1293	0.553	0.038	1.75e-08	31.8334	TRUE
rs1250573	A	G	-0.1522	-0.0462	NA	0.3659	0.0689	0.503	0.0179	1.92e-17	72.2975	TRUE
rs12936409	T	C	0.1426	-0.0222	NA	0.5155	0.066	0.7365	0.016	4.31e-19	79.4327	TRUE
rs1297264	G	A	-0.1769	-0.0109	NA	0.3988	0.0675	0.8719	0.0163	1.59e-27	117.782	TRUE
rs13107325	T	C	0.2006	-0.2647	NA	0.01442	0.2676	0.3226	0.0284	1.66e-12	49.8913	TRUE
rs1321859	T	C	-0.1049	-0.0728	NA	0.2402	0.0774	0.3472	0.0172	1.18e-09	37.1958	TRUE
rs1373904	G	A	0.141	0.0044	NA	0.1996	0.083	0.9575	0.0189	9.11e-14	55.6563	TRUE
rs144309607	T	C	-0.3712	-0.1843	NA	0.03083	0.193	0.3397	0.047	2.69e-15	62.3764	TRUE
rs145568234	G	T	0.8602	0.7308	NA	0.00343	0.5961	0.2202	0.0633	4.31e-42	184.668	TRUE
rs1583792	T	C	-0.0882	-0.022	NA	0.4196	0.0674	0.744201	0.016	3.26e-08	30.3877	TRUE
rs181826	A	C	0.1162	0.1603	NA	0.657	0.0698	0.0215799	0.0167	3.24e-12	48.4149	TRUE
rs194746	T	C	0.0975	-0.0096	NA	0.5087	0.0661	0.8848	0.0161	1.24e-09	36.6739	TRUE
rs2002695	G	A	-0.1293	0.032	NA	0.2989	0.0726	0.6594	0.0189	8.31e-12	46.803	TRUE
rs2021511	T	C	-0.1082	0.0307	NA	0.2669	0.0748	0.681201	0.0182	2.63e-09	35.3437	TRUE
rs2076756	G	A	0.385	0.0206	NA	0.1529	0.0918	0.8223	0.0174	1.8e-108	489.579	TRUE
rs212409	A	G	-0.1096	0.0082	NA	0.5816	0.0674	0.903	0.0162	1.49e-11	45.7711	TRUE
rs2143178	C	T	-0.2087	0.0974	NA	0.1176	0.1026	0.3425	0.0223	6.84e-21	87.5861	TRUE
rs2188962	T	C	0.2004	-0.102	NA	0.319	0.0709	0.1503	0.016	5.59e-36	156.876	TRUE
rs2284553	G	A	0.1277	0.059	NA	0.6301	0.0687	0.391	0.0165	1.14e-14	59.8982	TRUE
rs28999107	T	G	0.1083	-0.0688	NA	0.5167	0.0671	0.305	0.0178	1.06e-09	37.0183	TRUE
rs2948542	G	A	0.1016	0.0982	NA	0.6263	0.0685	0.1516	0.0163	5.15e-10	38.8519	TRUE
rs3122605	A	G	-0.1748	-0.1356	NA	0.8443	0.0921	0.1412	0.0227	1.24e-14	59.2968	TRUE
rs34004493	G	A	0.1258	0.0315	NA	0.2186	0.0804	0.6948	0.0179	2e-12	49.3918	TRUE
rs34635748	T	C	0.4794	0.1947	NA	0.02676	0.2049	0.3422	0.0504	1.95e-21	90.4763	TRUE
rs35171809	G	A	0.1566	-0.1328	NA	0.4241	0.067	0.0475598	0.0159	9.07e-23	97.0039	TRUE
rs3761158	A	G	-0.1098	-0.2142	NA	0.4411	0.0668	0.00133601	0.0165	2.65e-11	44.283	TRUE
rs3816234	A	G	0.2704	-0.0283	NA	0.4416	0.0667	0.671901	0.0162	1.51e-62	278.601	TRUE
rs4077515	T	C	0.1848	0.0759	NA	0.4168	0.0669	0.2566	0.0162	3.14e-30	130.129	TRUE
rs42861	G	A	0.1243	0.0415	NA	0.5467	0.0666	0.5327	0.0167	8.87e-14	55.3999	TRUE
rs4316387	C	T	-0.1292	-0.0021	NA	0.8387	0.0897	0.981	0.0189	7.74e-12	46.7306	TRUE
rs4343432	G	A	0.1123	-0.0141	NA	0.3837	0.0679	0.8351	0.0162	3.5e-12	48.054	TRUE
rs4380956	A	G	0.132	-0.0763	NA	0.7213	0.0737	0.3007	0.0165	1.15e-15	64	TRUE
rs4807570	A	G	0.1811	0.097	NA	0.2319	0.0786	0.2171	0.0193	6.03e-21	88.0486	TRUE
rs492602	G	A	0.1084	0.0383	NA	0.373	0.0687	0.5765	0.0162	2.33e-11	44.7743	TRUE
rs55946629	A	C	0.1755	0.0672	NA	0.08214	0.1208	0.5782	0.0231	2.85e-14	57.7205	TRUE
rs56116661	T	C	-0.1312	-0.0983	NA	0.2242	0.0801	0.2197	0.0212	5.67e-10	38.2998	TRUE
rs5754100	C	T	0.1687	0.1124	NA	0.2945	0.073	0.1238	0.0206	3.02e-16	67.065	TRUE
rs6062496	A	G	0.1223	-0.1152	NA	0.6442	0.0693	0.0965606	0.0167	2.62e-13	53.6315	TRUE
rs61839660	T	C	0.1468	0.1437	NA	0.04064	0.1659	0.3863	0.0261	1.98e-08	31.6352	TRUE
rs62126620	A	G	0.144	0.0057	NA	0.151	0.0922	0.9504	0.0201	8.61e-13	51.3255	TRUE
rs62324212	A	C	0.106	-0.0001	NA	0.5855	0.0676	0.9986	0.0163	8.02e-11	42.2899	TRUE
rs6451494	C	T	0.2605	-0.0409	NA	0.569	0.067	0.5418	0.0166	8.26e-56	246.263	TRUE
rs6579807	T	C	0.1993	0.2878	NA	0.1317	0.0989	0.00361402	0.0244	3.44e-16	66.7168	TRUE
rs6584282	G	A	-0.1658	-0.033	NA	0.5288	0.0663	0.619001	0.016	3.44e-25	107.381	TRUE
rs6679677	A	C	-0.2275	-0.1246	NA	0.1467	0.094	0.1851	0.0286	1.77e-15	63.2748	TRUE
rs6704109	T	C	0.1748	0.0423	NA	0.282	0.0739	0.566899	0.0181	5.1e-22	93.2665	TRUE
rs6740847	G	A	-0.104	-0.0903	NA	0.6006	0.0676	0.182	0.0161	9.72e-11	41.7268	TRUE
rs6808936	G	A	0.0904	0.1212	NA	0.4522	0.0665	0.0683392	0.0161	1.93e-08	31.5272	TRUE
rs714910	C	A	-0.1531	0.0403	NA	0.3308	0.0701	0.5658	0.0181	2.49e-17	71.5473	TRUE
rs72743461	A	C	0.1684	0.0046	NA	0.2632	0.0755	0.9517	0.0187	2.26e-19	81.0963	TRUE
rs72798422	C	T	0.5495	0.1772	NA	0.03462	0.1826	0.3317	0.0382	6.05e-47	206.923	TRUE
rs73243877	G	A	0.1164	-0.1013	NA	0.1428	0.0953	0.2881	0.0212	4.12e-08	30.1463	TRUE
rs744166	G	A	-0.1142	-0.0535	NA	0.4219	0.0674	0.4269	0.0162	1.8e-12	49.6938	TRUE
rs7517847	G	T	-0.3447	-0.1451	NA	0.4412	0.0665	0.0291099	0.0165	5.84e-97	436.43	TRUE
rs755374	T	C	0.1969	0.1197	NA	0.3003	0.0725	0.0987802	0.0174	1.38e-29	128.054	TRUE
rs7608697	C	A	0.1229	0.0853	NA	0.3685	0.0685	0.2125	0.0163	4.03e-14	56.8497	TRUE
rs77566919	A	G	-0.1089	-0.0453	NA	0.7632	0.0779	0.561	0.0185	4.13e-09	34.6507	TRUE
rs79832570	C	T	0.2234	-0.0014	NA	0.08704	0.1208	0.9905	0.0344	8.9e-11	42.1745	TRUE
rs80262450	A	G	0.2268	-0.0288	NA	0.1208	0.1017	0.7768	0.0244	1.34e-20	86.3985	TRUE
rs938650	A	G	-0.1747	-0.0647	NA	0.1165	0.1034	0.5318	0.0247	1.65e-12	50.0256	TRUE
rs9482770	C	T	0.0987	0.0467	NA	0.443	0.0668	0.4839	0.0162	1.01e-09	37.1197	TRUE
rs9501641	T	C	0.3027	0.067	NA	0.0346	0.1838	0.7153	0.0432	2.57e-12	49.0973	TRUE
rs9656588	C	T	0.1183	0.0469	NA	0.7115	0.0731	0.5214	0.0173	8.73e-12	46.7603	TRUE
rs9836291	A	G	0.1722	-0.0492	NA	0.4134	0.0678	0.4683	0.017	3.77e-24	102.605	TRUE
