# Supplementary material for: Mendelian randomization analyses explore the relationship between inflammatory bowel disease and genitourinary diseases
Source: Medicine (Baltimore). 2026 May 15;105(20):e48759. doi: 10.1097/MD.0000000000048759 (PMC13183042; doi:10.1097/MD.0000000000048759)
Supplement: Supplementary file 11 [file medi-105-e48759-s011.xlsx]

## Sheet: Sheet1
Table 2 Comprehensive details regarding the last IVs for MR analysis between CD and diabetic nephropathy.
SNP	effect_allele	other_allele	beta.exposure	beta.outcome	eaf.exposure	eaf.outcome	se.outcome	pval.outcome	se.exposure	pval.exposure	F	Steiger test
rs10114470	C	T	0.1687	0.0296	NA	0.7729	0.0281	0.2918	0.0177	1.76e-21	90.8414	TRUE
rs1012636	T	G	0.1291	0.0165	NA	0.7323	0.0268	0.5398	0.0198	7.01e-11	42.513	TRUE
rs10492862	A	C	0.1067	0.0361	NA	0.3362	0.025	0.1483	0.0176	1.26e-09	36.7539	TRUE
rs10822050	C	T	0.1827	0.0547	NA	0.3962	0.0243	0.0240198	0.0162	2.35e-29	127.188	TRUE
rs10884966	A	G	0.1131	-0.0336	NA	0.3613	0.0247	0.1724	0.0171	4.13e-11	43.7455	TRUE
rs111281598	C	T	0.2745	-0.0539	NA	0.01677	0.0898	0.5487	0.0316	4.17e-18	75.4589	TRUE
rs11236797	A	C	0.176	0.027	NA	0.4065	0.024	0.2609	0.0161	8.51e-28	119.502	TRUE
rs112856973	C	T	-0.1612	-0.0191	NA	0.1807	0.0308	0.5359	0.0243	3.61e-11	44.0066	TRUE
rs11378157	AG	A	-0.1376	0.0405	NA	0.8084	0.03	0.1762	0.0185	9.29e-14	55.3214	TRUE
rs114802258	T	C	-0.2245	0.047	NA	0.06041	0.049	0.337	0.0384	5.11e-09	34.1799	TRUE
rs1148246	T	C	-0.1323	0.0243	NA	0.6278	0.0245	0.32	0.0167	2.09e-15	62.7606	TRUE
rs11677002	C	T	-0.1124	0.0269	NA	0.4674	0.0238	0.2588	0.0163	4.57e-12	47.5508	TRUE
rs11683692	C	T	-0.2144	0.0104	NA	0.07144	0.0458	0.8198	0.038	1.75e-08	31.8334	TRUE
rs1250573	A	G	-0.1522	0.0365	NA	0.3665	0.0246	0.1376	0.0179	1.92e-17	72.2975	TRUE
rs12936409	T	C	0.1426	-0.0392	NA	0.5159	0.0237	0.0975596	0.016	4.31e-19	79.4327	TRUE
rs1297264	G	A	-0.1769	-0.0225	NA	0.3991	0.0241	0.3507	0.0163	1.59e-27	117.782	TRUE
rs13107325	T	C	0.2006	0.0179	NA	0.01415	0.0973	0.8539	0.0284	1.66e-12	49.8913	TRUE
rs1321859	T	C	-0.1049	0.02	NA	0.24	0.0278	0.472	0.0172	1.18e-09	37.1958	TRUE
rs1373904	G	A	0.141	0.0074	NA	0.2002	0.0295	0.8021	0.0189	9.11e-14	55.6563	TRUE
rs144309607	T	C	-0.3712	-0.0283	NA	0.03066	0.0688	0.6811	0.047	2.69e-15	62.3764	TRUE
rs145568234	G	T	0.8602	0.391	NA	0.003457	0.209	0.0613607	0.0633	4.31e-42	184.668	TRUE
rs1583792	T	C	-0.0882	0.0387	NA	0.4204	0.024	0.107	0.016	3.26e-08	30.3877	TRUE
rs181826	A	C	0.1162	0.0489	NA	0.657	0.0249	0.0493299	0.0167	3.24e-12	48.4149	TRUE
rs194746	T	C	0.0975	0.0282	NA	0.5094	0.0236	0.233	0.0161	1.24e-09	36.6739	TRUE
rs2002695	G	A	-0.1293	0.0173	NA	0.2988	0.026	0.5051	0.0189	8.31e-12	46.803	TRUE
rs2021511	T	C	-0.1082	-0.0027	NA	0.2663	0.0268	0.9193	0.0182	2.63e-09	35.3437	TRUE
rs2076756	G	A	0.385	0.0298	NA	0.1532	0.0328	0.3637	0.0174	1.8e-108	489.579	TRUE
rs212409	A	G	-0.1096	-0.0028	NA	0.5806	0.024	0.9082	0.0162	1.49e-11	45.7711	TRUE
rs2143178	C	T	-0.2087	-0.0617	NA	0.1168	0.0367	0.0924698	0.0223	6.84e-21	87.5861	TRUE
rs2188962	T	C	0.2004	-0.0092	NA	0.3182	0.0253	0.7163	0.016	5.59e-36	156.876	TRUE
rs2284553	G	A	0.1277	0.0108	NA	0.6301	0.0245	0.658701	0.0165	1.14e-14	59.8982	TRUE
rs28999107	T	G	0.1083	-0.0173	NA	0.5159	0.024	0.4707	0.0178	1.06e-09	37.0183	TRUE
rs2948542	G	A	0.1016	0.0329	NA	0.6259	0.0244	0.1783	0.0163	5.15e-10	38.8519	TRUE
rs3122605	A	G	-0.1748	0.0252	NA	0.8442	0.0329	0.4436	0.0227	1.24e-14	59.2968	TRUE
rs34004493	G	A	0.1258	0.0288	NA	0.2176	0.0286	0.3139	0.0179	2e-12	49.3918	TRUE
rs34635748	T	C	0.4794	-0.0669	NA	0.02682	0.0736	0.3635	0.0504	1.95e-21	90.4763	TRUE
rs35171809	G	A	0.1566	-0.0302	NA	0.4243	0.0239	0.2058	0.0159	9.07e-23	97.0039	TRUE
rs3761158	A	G	-0.1098	-0.0223	NA	0.442	0.0238	0.3484	0.0165	2.65e-11	44.283	TRUE
rs3816234	A	G	0.2704	0.0333	NA	0.4412	0.0238	0.1607	0.0162	1.51e-62	278.601	TRUE
rs4077515	T	C	0.1848	0.0179	NA	0.4172	0.0239	0.453799	0.0162	3.14e-30	130.129	TRUE
rs42861	G	A	0.1243	0.0354	NA	0.5482	0.0237	0.1361	0.0167	8.87e-14	55.3999	TRUE
rs4316387	C	T	-0.1292	-0.0688	NA	0.8378	0.0318	0.0302099	0.0189	7.74e-12	46.7306	TRUE
rs4343432	G	A	0.1123	0.0067	NA	0.3829	0.0243	0.7812	0.0162	3.5e-12	48.054	TRUE
rs4380956	A	G	0.132	0.0125	NA	0.7219	0.0264	0.6364	0.0165	1.15e-15	64	TRUE
rs4807570	A	G	0.1811	0.0433	NA	0.2322	0.0282	0.1238	0.0193	6.03e-21	88.0486	TRUE
rs492602	G	A	0.1084	0.0153	NA	0.3744	0.0244	0.5293	0.0162	2.33e-11	44.7743	TRUE
rs55946629	A	C	0.1755	-0.0468	NA	0.08183	0.0436	0.2833	0.0231	2.85e-14	57.7205	TRUE
rs56116661	T	C	-0.1312	-0.0369	NA	0.2243	0.0283	0.1916	0.0212	5.67e-10	38.2998	TRUE
rs5754100	C	T	0.1687	0.025	NA	0.2956	0.0261	0.3389	0.0206	3.02e-16	67.065	TRUE
rs6062496	A	G	0.1223	0.0475	NA	0.6444	0.0247	0.05466	0.0167	2.62e-13	53.6315	TRUE
rs61839660	T	C	0.1468	0.2059	NA	0.04072	0.0588	0.000459896	0.0261	1.98e-08	31.6352	TRUE
rs62126620	A	G	0.144	-0.0211	NA	0.1517	0.0329	0.5205	0.0201	8.61e-13	51.3255	TRUE
rs62324212	A	C	0.106	0.0394	NA	0.5863	0.0241	0.1012	0.0163	8.02e-11	42.2899	TRUE
rs6451494	C	T	0.2605	-0.0036	NA	0.5686	0.0239	0.8791	0.0166	8.26e-56	246.263	TRUE
rs6579807	T	C	0.1993	0.0207	NA	0.1313	0.035	0.5546	0.0244	3.44e-16	66.7168	TRUE
rs6584282	G	A	-0.1658	0.0046	NA	0.5293	0.0236	0.8468	0.016	3.44e-25	107.381	TRUE
rs6679677	A	C	-0.2275	0.0094	NA	0.1472	0.0333	0.7768	0.0286	1.77e-15	63.2748	TRUE
rs6704109	T	C	0.1748	0.0327	NA	0.2832	0.0263	0.2143	0.0181	5.1e-22	93.2665	TRUE
rs6740847	G	A	-0.104	0.0036	NA	0.6006	0.0241	0.8804	0.0161	9.72e-11	41.7268	TRUE
rs6808936	G	A	0.0904	-0.023	NA	0.4528	0.0237	0.3324	0.0161	1.93e-08	31.5272	TRUE
rs714910	C	A	-0.1531	-0.0242	NA	0.3308	0.0251	0.3341	0.0181	2.49e-17	71.5473	TRUE
rs72743461	A	C	0.1684	0.0026	NA	0.2625	0.027	0.9241	0.0187	2.26e-19	81.0963	TRUE
rs72798422	C	T	0.5495	0.0438	NA	0.03435	0.0656	0.5046	0.0382	6.05e-47	206.923	TRUE
rs73243877	G	A	0.1164	0.0112	NA	0.143	0.0339	0.7399	0.0212	4.12e-08	30.1463	TRUE
rs744166	G	A	-0.1142	-0.0014	NA	0.4205	0.0239	0.9535	0.0162	1.8e-12	49.6938	TRUE
rs7517847	G	T	-0.3447	-0.007	NA	0.4409	0.0238	0.769501	0.0165	5.84e-97	436.43	TRUE
rs755374	T	C	0.1969	0.0756	NA	0.3002	0.0258	0.00342602	0.0174	1.38e-29	128.054	TRUE
rs7608697	C	A	0.1229	0.0018	NA	0.3682	0.0244	0.9412	0.0163	4.03e-14	56.8497	TRUE
rs77566919	A	G	-0.1089	0.0135	NA	0.762	0.0277	0.6248	0.0185	4.13e-09	34.6507	TRUE
rs79832570	C	T	0.2234	0.039	NA	0.08731	0.0435	0.3696	0.0344	8.9e-11	42.1745	TRUE
rs80262450	A	G	0.2268	0.0356	NA	0.1209	0.0362	0.3263	0.0244	1.34e-20	86.3985	TRUE
rs938650	A	G	-0.1747	-0.0481	NA	0.116	0.0373	0.1968	0.0247	1.65e-12	50.0256	TRUE
rs9482770	C	T	0.0987	-0.0193	NA	0.4424	0.0238	0.4173	0.0162	1.01e-09	37.1197	TRUE
rs9501641	T	C	0.3027	-0.0352	NA	0.03478	0.0649	0.5875	0.0432	2.57e-12	49.0973	TRUE
rs9656588	C	T	0.1183	0.0212	NA	0.7112	0.0261	0.4157	0.0173	8.73e-12	46.7603	TRUE
rs9836291	A	G	0.1722	-0.0428	NA	0.4136	0.0241	0.0754293	0.017	3.77e-24	102.605	TRUE
