# Supplementary material for: Mendelian randomization analyses explore the relationship between inflammatory bowel disease and genitourinary diseases
Source: Medicine (Baltimore). 2026 May 15;105(20):e48759. doi: 10.1097/MD.0000000000048759 (PMC13183042; doi:10.1097/MD.0000000000048759)
Supplement: Supplementary file 13 [file medi-105-e48759-s013.xlsx]

## Sheet: Sheet1
Table 4 Comprehensive details regarding the last IVs for MR analysis between CD and chronic renal failure.
SNP	effect_allele	other_allele	beta.exposure	beta.outcome	eaf.exposure	eaf.outcome	se.outcome	pval.outcome	se.exposure	pval.exposure	F	Steiger test
rs10114470	C	T	0.1687	0.004	NA	0.68082	0.0152	0.791899	0.0177	1.76e-21	90.8414	TRUE
rs1012636	T	G	0.1291	0.022	NA	0.777731	0.017	0.1953	0.0198	7.01e-11	42.513	TRUE
rs10492862	A	C	0.1067	0.0266	NA	0.30123	0.0173	0.1238	0.0176	1.26e-09	36.7539	TRUE
rs10822050	C	T	0.1827	0.0089	NA	0.400242	0.0144	0.534399	0.0162	2.35e-29	127.188	TRUE
rs10884966	A	G	0.1131	0.0122	NA	0.301735	0.0154	0.4264	0.0171	4.13e-11	43.7455	TRUE
rs111281598	C	T	0.2745	0.001	NA	0.0520722	0.035	0.9783	0.0316	4.17e-18	75.4589	TRUE
rs11236797	A	C	0.176	-0.003	NA	0.410595	0.0143	0.8355	0.0161	8.51e-28	119.502	TRUE
rs112856973	C	T	-0.1612	0.0017	NA	0.14302	0.0227	0.9409	0.0243	3.61e-11	44.0066	TRUE
rs11378157	AG	A	-0.1376	-0.0066	NA	0.727581	0.0164	0.6879	0.0185	9.29e-14	55.3214	TRUE
rs114802258	T	C	-0.2245	0.0115	NA	0.0535464	0.0375	0.7583	0.0384	5.11e-09	34.1799	TRUE
rs1148246	T	C	-0.1323	0.004	NA	0.674754	0.015	0.7896	0.0167	2.09e-15	62.7606	TRUE
rs11677002	C	T	-0.1124	-0.0186	NA	0.414228	0.0146	0.2014	0.0163	4.57e-12	47.5508	TRUE
rs11683692	C	T	-0.2144	0.0418	NA	0.0400584	0.035	0.2324	0.038	1.75e-08	31.8334	TRUE
rs12131079	T	C	-0.1088	-0.0479	NA	0.695554	0.0197	0.01527	0.0174	3.99e-10	39.0984	TRUE
rs1250573	A	G	-0.1522	-0.0026	NA	0.35156	0.0148	0.8612	0.0179	1.92e-17	72.2975	TRUE
rs1297264	G	A	-0.1769	0.0177	NA	0.361689	0.0148	0.2319	0.0163	1.59e-27	117.782	TRUE
rs13107325	T	C	0.2006	0.025	NA	0.0579365	0.0332	0.4509	0.0284	1.66e-12	49.8913	TRUE
rs1321859	T	C	-0.1049	0.0194	NA	0.3198	0.017	0.2553	0.0172	1.18e-09	37.1958	TRUE
rs1373904	G	A	0.141	-0.0136	NA	0.238665	0.0168	0.4196	0.0189	9.11e-14	55.6563	TRUE
rs144309607	T	C	-0.3712	-0.0726	NA	0.0430711	0.0394	0.0650804	0.047	2.69e-15	62.3764	TRUE
rs145568234	G	T	0.8602	-0.0408	NA	0.0191147	0.0621	0.5105	0.0633	4.31e-42	184.668	TRUE
rs1583792	T	C	-0.0882	0.0156	NA	0.430036	0.0144	0.2795	0.016	3.26e-08	30.3877	TRUE
rs181826	A	C	0.1162	0.0293	NA	0.628891	0.0145	0.0437099	0.0167	3.24e-12	48.4149	TRUE
rs194746	T	C	0.0975	0.0187	NA	0.461238	0.0142	0.1885	0.0161	1.24e-09	36.6739	TRUE
rs2002695	G	A	-0.1293	-0.0091	NA	0.258502	0.0162	0.5774	0.0189	8.31e-12	46.803	TRUE
rs2021511	T	C	-0.1082	-0.0067	NA	0.2254	0.0169	0.692	0.0182	2.63e-09	35.3437	TRUE
rs2076756	G	A	0.385	0.0079	NA	0.163676	0.0189	0.678	0.0174	1.8e-108	489.579	TRUE
rs212409	A	G	-0.1096	0.0019	NA	0.491155	0.0144	0.8947	0.0162	1.49e-11	45.7711	TRUE
rs2143178	C	T	-0.2087	-0.0576	NA	0.118363	0.0213	0.00699407	0.0223	6.84e-21	87.5861	TRUE
rs2188962	T	C	0.2004	-0.0116	NA	0.291796	0.0161	0.4727	0.016	5.59e-36	156.876	TRUE
rs2284553	G	A	0.1277	-0.0062	NA	0.632289	0.0146	0.672	0.0165	1.14e-14	59.8982	TRUE
rs2838517	C	T	-0.1456	-0.0046	NA	0.574995	0.0159	0.773599	0.0162	2.03e-19	80.7779	TRUE
rs28999107	T	G	0.1083	0.033	NA	0.361579	0.0157	0.0353802	0.0178	1.06e-09	37.0183	TRUE
rs2948542	G	A	0.1016	-0.0101	NA	0.507128	0.0147	0.4914	0.0163	5.15e-10	38.8519	TRUE
rs3122605	A	G	-0.1748	-0.0032	NA	0.888441	0.0222	0.8839	0.0227	1.24e-14	59.2968	TRUE
rs34004493	G	A	0.1258	0.0282	NA	0.258175	0.018	0.1178	0.0179	2e-12	49.3918	TRUE
rs34635748	T	C	0.4794	0.024	NA	0.0235279	0.0478	0.615399	0.0504	1.95e-21	90.4763	TRUE
rs35171809	G	A	0.1566	-0.0116	NA	0.456867	0.0158	0.4637	0.0159	9.07e-23	97.0039	TRUE
rs3761158	A	G	-0.1098	-0.0224	NA	0.478292	0.0146	0.1246	0.0165	2.65e-11	44.283	TRUE
rs3816234	A	G	0.2704	0.0101	NA	0.428876	0.0145	0.4876	0.0162	1.51e-62	278.601	TRUE
rs3850378	C	T	0.199	0.0264	NA	0.0970487	0.0307	0.3893	0.0267	8.31e-14	55.5499	TRUE
rs4077515	T	C	0.1848	-0.0037	NA	0.402377	0.0143	0.7951	0.0162	3.14e-30	130.129	TRUE
rs42861	G	A	0.1243	0.0209	NA	0.452662	0.0144	0.1477	0.0167	8.87e-14	55.3999	TRUE
rs4316387	C	T	-0.1292	-0.0188	NA	0.808275	0.0178	0.2898	0.0189	7.74e-12	46.7306	TRUE
rs4343432	G	A	0.1123	0.0177	NA	0.474853	0.0142	0.2108	0.0162	3.5e-12	48.054	TRUE
rs4380956	A	G	0.132	0.0074	NA	0.589042	0.0146	0.6133	0.0165	1.15e-15	64	TRUE
rs4807570	A	G	0.1811	0.0473	NA	0.204617	0.0175	0.00668606	0.0193	6.03e-21	88.0486	TRUE
rs492602	G	A	0.1084	0.023	NA	0.472705	0.0159	0.1495	0.0162	2.33e-11	44.7743	TRUE
rs55946629	A	C	0.1755	0.0325	NA	0.0974354	0.0236	0.1682	0.0231	2.85e-14	57.7205	TRUE
rs56116661	T	C	-0.1312	-0.029	NA	0.170317	0.0187	0.1202	0.0212	5.67e-10	38.2998	TRUE
rs5754100	C	T	0.1687	-0.0078	NA	0.244559	0.0171	0.6501	0.0206	3.02e-16	67.065	TRUE
rs6062496	A	G	0.1223	0.0198	NA	0.457231	0.0151	0.1896	0.0167	2.62e-13	53.6315	TRUE
rs61839660	T	C	0.1468	0.01	NA	0.0828778	0.0284	0.724201	0.0261	1.98e-08	31.6352	TRUE
rs62126620	A	G	0.144	0.016	NA	0.148534	0.0197	0.4171	0.0201	8.61e-13	51.3255	TRUE
rs62324212	A	C	0.106	0.004	NA	0.463093	0.0143	0.778501	0.0163	8.02e-11	42.2899	TRUE
rs6451494	C	T	0.2605	0.0049	NA	0.474654	0.0151	0.743901	0.0166	8.26e-56	246.263	TRUE
rs6579807	T	C	0.1993	0.0119	NA	0.234598	0.0189	0.5299	0.0244	3.44e-16	66.7168	TRUE
rs6584282	G	A	-0.1658	0.004	NA	0.538803	0.0141	0.7758	0.016	3.44e-25	107.381	TRUE
rs6704109	T	C	0.1748	0.0256	NA	0.434532	0.0174	0.1415	0.0181	5.1e-22	93.2665	TRUE
rs6740847	G	A	-0.104	0.0121	NA	0.510341	0.0144	0.4002	0.0161	9.72e-11	41.7268	TRUE
rs6808936	G	A	0.0904	-0.0052	NA	0.3852	0.0147	0.7248	0.0161	1.93e-08	31.5272	TRUE
rs6873866	C	T	-0.1314	0.0253	NA	0.607693	0.0161	0.1153	0.0164	1.35e-15	64.1953	TRUE
rs6941902	C	T	0.163	0.0109	NA	0.116606	0.0285	0.7028	0.0273	2.39e-09	35.6492	TRUE
rs714910	C	A	-0.1531	0.0144	NA	0.386113	0.0153	0.3481	0.0181	2.49e-17	71.5473	TRUE
rs72743461	A	C	0.1684	-0.0185	NA	0.190515	0.0179	0.3028	0.0187	2.26e-19	81.0963	TRUE
rs72798422	C	T	0.5495	0.02	NA	0.0331818	0.0444	0.6521	0.0382	6.05e-47	206.923	TRUE
rs73243877	G	A	0.1164	0.0115	NA	0.161139	0.0214	0.590999	0.0212	4.12e-08	30.1463	TRUE
rs73516754	C	A	0.1423	0.0214	NA	0.344226	0.0191	0.2622	0.0169	4.04e-17	70.8984	TRUE
rs744166	G	A	-0.1142	-0.0154	NA	0.427559	0.0142	0.2777	0.0162	1.8e-12	49.6938	TRUE
rs7517847	G	T	-0.3447	0.003	NA	0.443701	0.0141	0.8331	0.0165	5.84e-97	436.43	TRUE
rs755374	T	C	0.1969	0.032	NA	0.344472	0.0151	0.0336798	0.0174	1.38e-29	128.054	TRUE
rs7608697	C	A	0.1229	0.0015	NA	0.29322	0.0157	0.9227	0.0163	4.03e-14	56.8497	TRUE
rs77566919	A	G	-0.1089	-0.0213	NA	0.759004	0.0165	0.1973	0.0185	4.13e-09	34.6507	TRUE
rs79832570	C	T	0.2234	0.0169	NA	0.0830147	0.0289	0.5587	0.0344	8.9e-11	42.1745	TRUE
rs80262450	A	G	0.2268	0.0185	NA	0.117463	0.0218	0.3947	0.0244	1.34e-20	86.3985	TRUE
rs9258357	C	T	-0.1179	0.0216	NA	0.88969	0.0244	0.3743	0.0216	5e-08	29.7934	TRUE
rs938650	A	G	-0.1747	0.005	NA	0.0986986	0.0232	0.829	0.0247	1.65e-12	50.0256	TRUE
rs9482770	C	T	0.0987	-0.0034	NA	0.465686	0.0142	0.81	0.0162	1.01e-09	37.1197	TRUE
rs9501641	T	C	0.3027	-0.061	NA	0.117921	0.0377	0.1058	0.0432	2.57e-12	49.0973	TRUE
rs9656588	C	T	0.1183	0.0222	NA	0.646063	0.0149	0.1354	0.0173	8.73e-12	46.7603	TRUE
rs9836291	A	G	0.1722	-0.0354	NA	0.247747	0.0173	0.0407202	0.017	3.77e-24	102.605	TRUE
