# Supplementary material for: Mendelian randomization analyses explore the relationship between inflammatory bowel disease and genitourinary diseases
Source: Medicine (Baltimore). 2026 May 15;105(20):e48759. doi: 10.1097/MD.0000000000048759 (PMC13183042; doi:10.1097/MD.0000000000048759)
Supplement: Supplementary file 14 [file medi-105-e48759-s014.xlsx]

## Sheet: Sheet1
Table 5 Comprehensive details regarding the last IVs for MR analysis between CD and calculus of kidney and ureter.
SNP	effect_allele	other_allele	beta.exposure	beta.outcome	eaf.exposure	eaf.outcome	se.outcome	pval.outcome	se.exposure	pval.exposure	F	Steiger test
rs10114470	C	T	0.1687	-0.0074	NA	0.773	0.0251	0.7671	0.0177	1.76e-21	90.8414	TRUE
rs1012636	T	G	0.1291	0.0238	NA	0.7324	0.0239	0.3195	0.0198	7.01e-11	42.513	TRUE
rs10492862	A	C	0.1067	0.0189	NA	0.3364	0.0223	0.398	0.0176	1.26e-09	36.7539	TRUE
rs10822050	C	T	0.1827	-0.0237	NA	0.3963	0.0216	0.2725	0.0162	2.35e-29	127.188	TRUE
rs10884966	A	G	0.1131	0.041	NA	0.3614	0.022	0.0625806	0.0171	4.13e-11	43.7455	TRUE
rs111281598	C	T	0.2745	0.0946	NA	0.01678	0.0809	0.2423	0.0316	4.17e-18	75.4589	TRUE
rs11236797	A	C	0.176	0.0082	NA	0.4066	0.0215	0.7013	0.0161	8.51e-28	119.502	TRUE
rs112856973	C	T	-0.1612	-0.0881	NA	0.1807	0.0275	0.00136801	0.0243	3.61e-11	44.0066	TRUE
rs11378157	AG	A	-0.1376	0.0235	NA	0.8084	0.0268	0.3806	0.0185	9.29e-14	55.3214	TRUE
rs114802258	T	C	-0.2245	0.0375	NA	0.06036	0.0442	0.3968	0.0384	5.11e-09	34.1799	TRUE
rs11677002	C	T	-0.1124	0.0155	NA	0.4675	0.0212	0.4643	0.0163	4.57e-12	47.5508	TRUE
rs11683692	C	T	-0.2144	-0.0149	NA	0.07144	0.0411	0.716699	0.038	1.75e-08	31.8334	TRUE
rs1250573	A	G	-0.1522	-0.0294	NA	0.3663	0.022	0.1804	0.0179	1.92e-17	72.2975	TRUE
rs12936409	T	C	0.1426	-0.0033	NA	0.5159	0.0211	0.877	0.016	4.31e-19	79.4327	TRUE
rs1297264	G	A	-0.1769	-0.0208	NA	0.3991	0.0215	0.334	0.0163	1.59e-27	117.782	TRUE
rs13107325	T	C	0.2006	0.0475	NA	0.01412	0.0873	0.5863	0.0284	1.66e-12	49.8913	TRUE
rs1321859	T	C	-0.1049	-0.0219	NA	0.2402	0.0247	0.3757	0.0172	1.18e-09	37.1958	TRUE
rs1373904	G	A	0.141	0.0511	NA	0.2001	0.0264	0.0527206	0.0189	9.11e-14	55.6563	TRUE
rs144309607	T	C	-0.3712	-0.0398	NA	0.03065	0.0613	0.5161	0.047	2.69e-15	62.3764	TRUE
rs145568234	G	T	0.8602	0.2324	NA	0.003459	0.186	0.2115	0.0633	4.31e-42	184.668	TRUE
rs1583792	T	C	-0.0882	-0.0273	NA	0.4204	0.0215	0.2026	0.016	3.26e-08	30.3877	TRUE
rs181826	A	C	0.1162	0.0067	NA	0.6569	0.0222	0.7614	0.0167	3.24e-12	48.4149	TRUE
rs194746	T	C	0.0975	0.023	NA	0.5095	0.0211	0.2753	0.0161	1.24e-09	36.6739	TRUE
rs2002695	G	A	-0.1293	-0.0019	NA	0.2987	0.0232	0.9331	0.0189	8.31e-12	46.803	TRUE
rs2021511	T	C	-0.1082	-0.0037	NA	0.2662	0.0239	0.8765	0.0182	2.63e-09	35.3437	TRUE
rs2076756	G	A	0.385	-0.0176	NA	0.1532	0.0293	0.5472	0.0174	1.8e-108	489.579	TRUE
rs212409	A	G	-0.1096	-0.0402	NA	0.5808	0.0214	0.0608107	0.0162	1.49e-11	45.7711	TRUE
rs2143178	C	T	-0.2087	-0.0231	NA	0.1168	0.0328	0.4809	0.0223	6.84e-21	87.5861	TRUE
rs2188962	T	C	0.2004	-0.0233	NA	0.3181	0.0226	0.3044	0.016	5.59e-36	156.876	TRUE
rs2284553	G	A	0.1277	0.0623	NA	0.63	0.0219	0.004469	0.0165	1.14e-14	59.8982	TRUE
rs28999107	T	G	0.1083	-0.0213	NA	0.5159	0.0214	0.3197	0.0178	1.06e-09	37.0183	TRUE
rs2948542	G	A	0.1016	0.0066	NA	0.6258	0.0218	0.7625	0.0163	5.15e-10	38.8519	TRUE
rs3122605	A	G	-0.1748	0.0275	NA	0.8441	0.0293	0.3481	0.0227	1.24e-14	59.2968	TRUE
rs34004493	G	A	0.1258	-0.0125	NA	0.2176	0.0255	0.6229	0.0179	2e-12	49.3918	TRUE
rs34635748	T	C	0.4794	-0.0726	NA	0.02682	0.0655	0.2682	0.0504	1.95e-21	90.4763	TRUE
rs35171809	G	A	0.1566	0.0285	NA	0.4243	0.0213	0.1811	0.0159	9.07e-23	97.0039	TRUE
rs3761158	A	G	-0.1098	-0.0077	NA	0.442	0.0213	0.7171	0.0165	2.65e-11	44.283	TRUE
rs4077515	T	C	0.1848	-0.0032	NA	0.4172	0.0213	0.8809	0.0162	3.14e-30	130.129	TRUE
rs42861	G	A	0.1243	0.0328	NA	0.5481	0.0212	0.1219	0.0167	8.87e-14	55.3999	TRUE
rs4316387	C	T	-0.1292	0.0242	NA	0.8377	0.0285	0.3953	0.0189	7.74e-12	46.7306	TRUE
rs4343432	G	A	0.1123	-0.0176	NA	0.3829	0.0217	0.4172	0.0162	3.5e-12	48.054	TRUE
rs4380956	A	G	0.132	0.0173	NA	0.7218	0.0235	0.4633	0.0165	1.15e-15	64	TRUE
rs4807570	A	G	0.1811	0.0426	NA	0.2322	0.0251	0.0898401	0.0193	6.03e-21	88.0486	TRUE
rs492602	G	A	0.1084	0.0059	NA	0.3745	0.0218	0.788199	0.0162	2.33e-11	44.7743	TRUE
rs55946629	A	C	0.1755	-0.0405	NA	0.08185	0.0388	0.2959	0.0231	2.85e-14	57.7205	TRUE
rs56116661	T	C	-0.1312	-0.0084	NA	0.2241	0.0253	0.7391	0.0212	5.67e-10	38.2998	TRUE
rs5754100	C	T	0.1687	-0.0362	NA	0.2956	0.0233	0.1201	0.0206	3.02e-16	67.065	TRUE
rs6062496	A	G	0.1223	-0.0076	NA	0.6445	0.0221	0.7314	0.0167	2.62e-13	53.6315	TRUE
rs61839660	T	C	0.1468	-0.0028	NA	0.04075	0.0527	0.9571	0.0261	1.98e-08	31.6352	TRUE
rs62126620	A	G	0.144	0.0516	NA	0.1517	0.0294	0.0793798	0.0201	8.61e-13	51.3255	TRUE
rs62324212	A	C	0.106	0.037	NA	0.5862	0.0215	0.0848496	0.0163	8.02e-11	42.2899	TRUE
rs6451494	C	T	0.2605	-0.0051	NA	0.5686	0.0213	0.8108	0.0166	8.26e-56	246.263	TRUE
rs6579807	T	C	0.1993	0.0153	NA	0.1313	0.0313	0.6254	0.0244	3.44e-16	66.7168	TRUE
rs6584282	G	A	-0.1658	-0.0441	NA	0.5295	0.0211	0.0366598	0.016	3.44e-25	107.381	TRUE
rs6679677	A	C	-0.2275	-0.0181	NA	0.1472	0.0298	0.5431	0.0286	1.77e-15	63.2748	TRUE
rs6704109	T	C	0.1748	0.0459	NA	0.2833	0.0234	0.0501003	0.0181	5.1e-22	93.2665	TRUE
rs6740847	G	A	-0.104	0.0042	NA	0.6007	0.0215	0.8465	0.0161	9.72e-11	41.7268	TRUE
rs6808936	G	A	0.0904	0.0226	NA	0.4527	0.0212	0.2857	0.0161	1.93e-08	31.5272	TRUE
rs714910	C	A	-0.1531	-0.0144	NA	0.3306	0.0224	0.5215	0.0181	2.49e-17	71.5473	TRUE
rs72743461	A	C	0.1684	-0.0058	NA	0.2625	0.0241	0.8088	0.0187	2.26e-19	81.0963	TRUE
rs72798422	C	T	0.5495	0.0367	NA	0.03438	0.0583	0.5295	0.0382	6.05e-47	206.923	TRUE
rs73243877	G	A	0.1164	-0.0087	NA	0.1429	0.0302	0.7741	0.0212	4.12e-08	30.1463	TRUE
rs744166	G	A	-0.1142	0.0063	NA	0.4206	0.0214	0.768999	0.0162	1.8e-12	49.6938	TRUE
rs7517847	G	T	-0.3447	-0.0117	NA	0.4408	0.0212	0.580301	0.0165	5.84e-97	436.43	TRUE
rs755374	T	C	0.1969	0.0006	NA	0.3001	0.0231	0.9804	0.0174	1.38e-29	128.054	TRUE
rs7608697	C	A	0.1229	0.0307	NA	0.3684	0.0218	0.1596	0.0163	4.03e-14	56.8497	TRUE
rs77566919	A	G	-0.1089	-0.0012	NA	0.7619	0.0248	0.9618	0.0185	4.13e-09	34.6507	TRUE
rs79832570	C	T	0.2234	0.0028	NA	0.08728	0.0386	0.9423	0.0344	8.9e-11	42.1745	TRUE
rs80262450	A	G	0.2268	0.0665	NA	0.1209	0.0323	0.0397	0.0244	1.34e-20	86.3985	TRUE
rs938650	A	G	-0.1747	-0.0534	NA	0.116	0.0331	0.1069	0.0247	1.65e-12	50.0256	TRUE
rs9482770	C	T	0.0987	0.0127	NA	0.4423	0.0213	0.5498	0.0162	1.01e-09	37.1197	TRUE
rs9501641	T	C	0.3027	0.1601	NA	0.03481	0.059	0.00664599	0.0432	2.57e-12	49.0973	TRUE
rs9656588	C	T	0.1183	-0.0087	NA	0.7112	0.0233	0.7099	0.0173	8.73e-12	46.7603	TRUE
