# Supplementary material for: Mendelian randomization analyses explore the relationship between inflammatory bowel disease and genitourinary diseases
Source: Medicine (Baltimore). 2026 May 15;105(20):e48759. doi: 10.1097/MD.0000000000048759 (PMC13183042; doi:10.1097/MD.0000000000048759)
Supplement: Supplementary file 15 [file medi-105-e48759-s015.xlsx]

## Sheet: Sheet1
Table 6 Comprehensive details regarding the last IVs for MR analysis between CD and neuromuscular dysfunction of bladder.
SNP	effect_allele	other_allele	beta.exposure	beta.outcome	eaf.exposure	eaf.outcome	se.outcome	pval.outcome	se.exposure	pval.exposure	F	Steiger test
rs10114470	C	T	0.1687	0.0964	NA	0.773	0.0473	0.04181	0.0177	1.75509e-21	90.8414	TRUE
rs1012636	T	G	0.1291	-0.0358	NA	0.7321	0.0449	0.4257	0.0198	7.01294e-11	42.513	TRUE
rs10492862	A	C	0.1067	-0.0012	NA	0.3361	0.042	0.9782	0.0176	1.26099e-09	36.7539	TRUE
rs10822050	C	T	0.1827	-0.039	NA	0.3963	0.0406	0.3365	0.0162	2.34801e-29	127.188	TRUE
rs10884966	A	G	0.1131	0.066	NA	0.3612	0.0414	0.1104	0.0171	4.12572e-11	43.7455	TRUE
rs111281598	C	T	0.2745	-0.0916	NA	0.01689	0.1549	0.554501	0.0316	4.16869e-18	75.4589	TRUE
rs11236797	A	C	0.176	0.0041	NA	0.4064	0.0403	0.9181	0.0161	8.51334e-28	119.502	TRUE
rs112856973	C	T	-0.1612	-0.0158	NA	0.181	0.052	0.7614	0.0243	3.60828e-11	44.0066	TRUE
rs11378157	AG	A	-0.1376	0.0326	NA	0.8086	0.0505	0.5184	0.0185	9.28966e-14	55.3214	TRUE
rs114802258	T	C	-0.2245	-0.0925	NA	0.06022	0.0841	0.2711	0.0384	5.10599e-09	34.1799	TRUE
rs1148246	T	C	-0.1323	0.0123	NA	0.6278	0.0411	0.7641	0.0167	2.08882e-15	62.7606	TRUE
rs11677002	C	T	-0.1124	0.0354	NA	0.4675	0.04	0.3765	0.0163	4.56667e-12	47.5508	TRUE
rs11683692	C	T	-0.2144	-0.0712	NA	0.07185	0.0775	0.3583	0.038	1.75198e-08	31.8334	TRUE
rs1250573	A	G	-0.1522	0.0238	NA	0.3665	0.0413	0.564	0.0179	1.92088e-17	72.2975	TRUE
rs12936409	T	C	0.1426	0.0177	NA	0.516	0.0398	0.6561	0.016	4.31023e-19	79.4327	TRUE
rs1297264	G	A	-0.1769	-0.0676	NA	0.399	0.0405	0.0953806	0.0163	1.58891e-27	117.782	TRUE
rs13107325	T	C	0.2006	0.3469	NA	0.01406	0.166	0.0367003	0.0284	1.66495e-12	49.8913	TRUE
rs1321859	T	C	-0.1049	0.0077	NA	0.2402	0.0467	0.8684	0.0172	1.17601e-09	37.1958	TRUE
rs1373904	G	A	0.141	0.0134	NA	0.2003	0.0496	0.7871	0.0189	9.11381e-14	55.6563	TRUE
rs144309607	T	C	-0.3712	-0.202	NA	0.03078	0.116	0.0815004	0.047	2.69215e-15	62.3764	TRUE
rs145568234	G	T	0.8602	-0.0829	NA	0.003475	0.3673	0.8214	0.0633	4.30824e-42	184.668	TRUE
rs1583792	T	C	-0.0882	-0.0069	NA	0.4196	0.0404	0.8635	0.016	3.26099e-08	30.3877	TRUE
rs181826	A	C	0.1162	-0.0125	NA	0.6567	0.0419	0.7651	0.0167	3.24489e-12	48.4149	TRUE
rs194746	T	C	0.0975	0.0062	NA	0.5098	0.0397	0.8757	0.0161	1.243e-09	36.6739	TRUE
rs2002695	G	A	-0.1293	-0.0114	NA	0.2987	0.0436	0.7944	0.0189	8.31189e-12	46.803	TRUE
rs2021511	T	C	-0.1082	-0.0645	NA	0.2663	0.0449	0.1506	0.0182	2.63003e-09	35.3437	TRUE
rs2076756	G	A	0.385	0.0763	NA	0.1529	0.0553	0.1673	0.0174	1.79887e-108	489.579	TRUE
rs212409	A	G	-0.1096	0.0327	NA	0.5808	0.0403	0.418	0.0162	1.48696e-11	45.7711	TRUE
rs2143178	C	T	-0.2087	-0.0039	NA	0.1169	0.0619	0.9501	0.0223	6.83754e-21	87.5861	TRUE
rs2188962	T	C	0.2004	-0.0303	NA	0.3187	0.0426	0.4771	0.016	5.58856e-36	156.876	TRUE
rs2284553	G	A	0.1277	0.0171	NA	0.6302	0.0412	0.6775	0.0165	1.13999e-14	59.8982	TRUE
rs28999107	T	G	0.1083	0.0136	NA	0.516	0.0403	0.735201	0.0178	1.06199e-09	37.0183	TRUE
rs2948542	G	A	0.1016	-0.001	NA	0.6256	0.0411	0.9806	0.0163	5.15003e-10	38.8519	TRUE
rs3122605	A	G	-0.1748	-0.0996	NA	0.8443	0.0553	0.0716292	0.0227	1.23709e-14	59.2968	TRUE
rs34004493	G	A	0.1258	0.0368	NA	0.2177	0.0481	0.445	0.0179	2.00401e-12	49.3918	TRUE
rs34635748	T	C	0.4794	0.0034	NA	0.02683	0.1237	0.9783	0.0504	1.94581e-21	90.4763	TRUE
rs35171809	G	A	0.1566	-0.1039	NA	0.4244	0.0402	0.0097949	0.0159	9.06776e-23	97.0039	TRUE
rs3761158	A	G	-0.1098	0.0222	NA	0.4422	0.04	0.579301	0.0165	2.64911e-11	44.283	TRUE
rs3816234	A	G	0.2704	0.0193	NA	0.4413	0.04	0.629901	0.0162	1.51217e-62	278.601	TRUE
rs4077515	T	C	0.1848	0.0114	NA	0.4172	0.0402	0.776499	0.0162	3.14485e-30	130.129	TRUE
rs42861	G	A	0.1243	0.0079	NA	0.5484	0.0399	0.8424	0.0167	8.86748e-14	55.3999	TRUE
rs4316387	C	T	-0.1292	-0.1135	NA	0.8376	0.054	0.0354299	0.0189	7.74462e-12	46.7306	TRUE
rs4343432	G	A	0.1123	-0.0399	NA	0.3828	0.0408	0.3283	0.0162	3.50268e-12	48.054	TRUE
rs4380956	A	G	0.132	-0.0061	NA	0.7221	0.0444	0.8913	0.0165	1.15213e-15	64	TRUE
rs4807570	A	G	0.1811	0.1026	NA	0.2323	0.0471	0.0294802	0.0193	6.03115e-21	88.0486	TRUE
rs492602	G	A	0.1084	-0.0113	NA	0.3748	0.041	0.7828	0.0162	2.32809e-11	44.7743	TRUE
rs55946629	A	C	0.1755	0.0241	NA	0.08171	0.0732	0.742	0.0231	2.84971e-14	57.7205	TRUE
rs56116661	T	C	-0.1312	-0.0389	NA	0.2241	0.0478	0.416	0.0212	5.668e-10	38.2998	TRUE
rs5754100	C	T	0.1687	0.0142	NA	0.296	0.0437	0.744801	0.0206	3.02273e-16	67.065	TRUE
rs6062496	A	G	0.1223	0.0497	NA	0.6444	0.0416	0.2321	0.0167	2.61517e-13	53.6315	TRUE
rs61839660	T	C	0.1468	-0.1312	NA	0.0407	0.0999	0.1888	0.0261	1.98198e-08	31.6352	TRUE
rs62126620	A	G	0.144	-0.0198	NA	0.1516	0.0556	0.7218	0.0201	8.61192e-13	51.3255	TRUE
rs62324212	A	C	0.106	0.0521	NA	0.5864	0.0405	0.1976	0.0163	8.02047e-11	42.2899	TRUE
rs6451494	C	T	0.2605	0.0274	NA	0.5686	0.0402	0.494899	0.0166	8.25848e-56	246.263	TRUE
rs6579807	T	C	0.1993	0.0116	NA	0.1313	0.0591	0.8447	0.0244	3.43795e-16	66.7168	TRUE
rs6584282	G	A	-0.1658	-0.0217	NA	0.5297	0.0398	0.5852	0.016	3.43716e-25	107.381	TRUE
rs6679677	A	C	-0.2275	-0.071	NA	0.1474	0.056	0.2051	0.0286	1.77011e-15	63.2748	TRUE
rs6704109	T	C	0.1748	0.0631	NA	0.2831	0.0441	0.1525	0.0181	5.10387e-22	93.2665	TRUE
rs6740847	G	A	-0.104	-0.0061	NA	0.6006	0.0406	0.8799	0.0161	9.72076e-11	41.7268	TRUE
rs6808936	G	A	0.0904	0.0306	NA	0.4526	0.0399	0.4427	0.0161	1.93201e-08	31.5272	TRUE
rs714910	C	A	-0.1531	-0.027	NA	0.3308	0.0422	0.522701	0.0181	2.49172e-17	71.5473	TRUE
rs72743461	A	C	0.1684	0.031	NA	0.2623	0.0451	0.491501	0.0187	2.261e-19	81.0963	TRUE
rs72798422	C	T	0.5495	0.0387	NA	0.03444	0.1102	0.725499	0.0382	6.04505e-47	206.923	TRUE
rs73243877	G	A	0.1164	0.1387	NA	0.1427	0.0572	0.01536	0.0212	4.11803e-08	30.1463	TRUE
rs744166	G	A	-0.1142	0.052	NA	0.4203	0.0403	0.1963	0.0162	1.79515e-12	49.6938	TRUE
rs7517847	G	T	-0.3447	0.0188	NA	0.4404	0.0399	0.6385	0.0165	5.83983e-97	436.43	TRUE
rs755374	T	C	0.1969	-0.0053	NA	0.3002	0.0435	0.9025	0.0174	1.38007e-29	128.054	TRUE
rs7608697	C	A	0.1229	0.0514	NA	0.3682	0.0411	0.2111	0.0163	4.03274e-14	56.8497	TRUE
rs77566919	A	G	-0.1089	0.0877	NA	0.7618	0.0467	0.0600606	0.0185	4.12696e-09	34.6507	TRUE
rs79832570	C	T	0.2234	0.0254	NA	0.0873	0.0723	0.7251	0.0344	8.9002e-11	42.1745	TRUE
rs80262450	A	G	0.2268	-0.0123	NA	0.1211	0.061	0.84	0.0244	1.34091e-20	86.3985	TRUE
rs938650	A	G	-0.1747	-0.124	NA	0.1165	0.062	0.0456899	0.0247	1.64892e-12	50.0256	TRUE
rs9482770	C	T	0.0987	-0.0179	NA	0.4422	0.04	0.6549	0.0162	1.011e-09	37.1197	TRUE
rs9501641	T	C	0.3027	-0.0968	NA	0.03473	0.1083	0.3712	0.0432	2.56685e-12	49.0973	TRUE
rs9656588	C	T	0.1183	-0.0077	NA	0.7114	0.0437	0.8606	0.0173	8.73373e-12	46.7603	TRUE
rs9836291	A	G	0.1722	0.0011	NA	0.4143	0.0405	0.9775	0.017	3.77311e-24	102.605	TRUE
