# Supplementary material for: Mendelian randomization analyses explore the relationship between inflammatory bowel disease and genitourinary diseases
Source: Medicine (Baltimore). 2026 May 15;105(20):e48759. doi: 10.1097/MD.0000000000048759 (PMC13183042; doi:10.1097/MD.0000000000048759)
Supplement: Supplementary file 16 [file medi-105-e48759-s016.xlsx]

## Sheet: Sheet1
Table 7 Comprehensive details regarding the last IVs for MR analysis between CD and hydronephrosis.
SNP	effect_allele	other_allele	beta.exposure	beta.outcome	eaf.exposure	eaf.outcome	se.outcome	pval.outcome	se.exposure	pval.exposure	F	Steiger test
rs10114470	C	T	0.1687	-0.0694	NA	0.773	0.0445	0.1188	0.0177	1.75509e-21	90.8414	TRUE
rs1012636	T	G	0.1291	0.0404	NA	0.7322	0.0425	0.3419	0.0198	7.01294e-11	42.513	TRUE
rs10492862	A	C	0.1067	-0.0422	NA	0.3364	0.0396	0.2869	0.0176	1.26099e-09	36.7539	TRUE
rs10822050	C	T	0.1827	-0.0107	NA	0.3961	0.0384	0.780899	0.0162	2.34801e-29	127.188	TRUE
rs10884966	A	G	0.1131	-0.0152	NA	0.3615	0.0391	0.6975	0.0171	4.12572e-11	43.7455	TRUE
rs111281598	C	T	0.2745	0.1419	NA	0.01685	0.1409	0.3141	0.0316	4.16869e-18	75.4589	TRUE
rs11236797	A	C	0.176	-0.0116	NA	0.4066	0.038	0.761001	0.0161	8.51334e-28	119.502	TRUE
rs112856973	C	T	-0.1612	-0.0248	NA	0.1807	0.0489	0.611799	0.0243	3.60828e-11	44.0066	TRUE
rs11378157	AG	A	-0.1376	-0.0071	NA	0.8083	0.0474	0.8811	0.0185	9.28966e-14	55.3214	TRUE
rs114802258	T	C	-0.2245	-0.0967	NA	0.06016	0.0776	0.213	0.0384	5.10599e-09	34.1799	TRUE
rs1148246	T	C	-0.1323	-0.0186	NA	0.6273	0.0388	0.6317	0.0167	2.08882e-15	62.7606	TRUE
rs11677002	C	T	-0.1124	-0.014	NA	0.4674	0.0377	0.7097	0.0163	4.56667e-12	47.5508	TRUE
rs11683692	C	T	-0.2144	-0.0845	NA	0.07148	0.0723	0.2428	0.038	1.75198e-08	31.8334	TRUE
rs1250573	A	G	-0.1522	-0.0147	NA	0.3662	0.0389	0.7062	0.0179	1.92088e-17	72.2975	TRUE
rs12936409	T	C	0.1426	0.0261	NA	0.5161	0.0375	0.486	0.016	4.31023e-19	79.4327	TRUE
rs1297264	G	A	-0.1769	-0.0163	NA	0.3991	0.0381	0.668599	0.0163	1.58891e-27	117.782	TRUE
rs13107325	T	C	0.2006	0.4145	NA	0.01422	0.1534	0.00689208	0.0284	1.66495e-12	49.8913	TRUE
rs1321859	T	C	-0.1049	-0.0525	NA	0.2399	0.0439	0.2313	0.0172	1.17601e-09	37.1958	TRUE
rs1373904	G	A	0.141	-0.03	NA	0.2002	0.0468	0.5213	0.0189	9.11381e-14	55.6563	TRUE
rs144309607	T	C	-0.3712	0.0236	NA	0.03069	0.1085	0.8277	0.047	2.69215e-15	62.3764	TRUE
rs145568234	G	T	0.8602	-0.1556	NA	0.003441	0.3213	0.6281	0.0633	4.30824e-42	184.668	TRUE
rs1583792	T	C	-0.0882	-0.0041	NA	0.4202	0.038	0.9135	0.016	3.26099e-08	30.3877	TRUE
rs181826	A	C	0.1162	-0.0202	NA	0.6568	0.0394	0.6078	0.0167	3.24489e-12	48.4149	TRUE
rs194746	T	C	0.0975	0.0301	NA	0.5095	0.0374	0.4211	0.0161	1.243e-09	36.6739	TRUE
rs2002695	G	A	-0.1293	-0.0699	NA	0.2987	0.0412	0.0900492	0.0189	8.31189e-12	46.803	TRUE
rs2021511	T	C	-0.1082	0.0377	NA	0.2661	0.0425	0.3746	0.0182	2.63003e-09	35.3437	TRUE
rs2076756	G	A	0.385	0.0278	NA	0.153	0.0519	0.5919	0.0174	1.79887e-108	489.579	TRUE
rs212409	A	G	-0.1096	0.0008	NA	0.5807	0.038	0.9835	0.0162	1.48696e-11	45.7711	TRUE
rs2143178	C	T	-0.2087	-0.0998	NA	0.1169	0.0576	0.0829106	0.0223	6.83754e-21	87.5861	TRUE
rs2188962	T	C	0.2004	-0.0921	NA	0.3184	0.0401	0.0215298	0.016	5.58856e-36	156.876	TRUE
rs2284553	G	A	0.1277	0.04	NA	0.6303	0.0388	0.3031	0.0165	1.13999e-14	59.8982	TRUE
rs28999107	T	G	0.1083	-0.0196	NA	0.5161	0.038	0.6064	0.0178	1.06199e-09	37.0183	TRUE
rs2948542	G	A	0.1016	-0.0477	NA	0.6261	0.0386	0.2162	0.0163	5.15003e-10	38.8519	TRUE
rs3122605	A	G	-0.1748	0.0527	NA	0.8442	0.0522	0.3124	0.0227	1.23709e-14	59.2968	TRUE
rs34004493	G	A	0.1258	0.1075	NA	0.2174	0.0452	0.0173301	0.0179	2.00401e-12	49.3918	TRUE
rs34635748	T	C	0.4794	0.1798	NA	0.02684	0.117	0.1243	0.0504	1.94581e-21	90.4763	TRUE
rs35171809	G	A	0.1566	-0.0379	NA	0.4244	0.0378	0.3163	0.0159	9.06776e-23	97.0039	TRUE
rs3761158	A	G	-0.1098	-0.042	NA	0.4423	0.0378	0.2661	0.0165	2.64911e-11	44.283	TRUE
rs3816234	A	G	0.2704	0.0107	NA	0.4412	0.0377	0.776599	0.0162	1.51217e-62	278.601	TRUE
rs4077515	T	C	0.1848	-0.0278	NA	0.4171	0.0379	0.4632	0.0162	3.14485e-30	130.129	TRUE
rs42861	G	A	0.1243	0.017	NA	0.548	0.0376	0.650401	0.0167	8.86748e-14	55.3999	TRUE
rs4316387	C	T	-0.1292	0.0212	NA	0.8381	0.0504	0.6738	0.0189	7.74462e-12	46.7306	TRUE
rs4343432	G	A	0.1123	-0.0647	NA	0.3828	0.0384	0.0921892	0.0162	3.50268e-12	48.054	TRUE
rs4380956	A	G	0.132	0.0256	NA	0.7221	0.0417	0.5387	0.0165	1.15213e-15	64	TRUE
rs4807570	A	G	0.1811	-0.0309	NA	0.2321	0.0446	0.4878	0.0193	6.03115e-21	88.0486	TRUE
rs492602	G	A	0.1084	0.0112	NA	0.3741	0.0386	0.7719	0.0162	2.32809e-11	44.7743	TRUE
rs55946629	A	C	0.1755	-0.0665	NA	0.08193	0.0685	0.3315	0.0231	2.84971e-14	57.7205	TRUE
rs56116661	T	C	-0.1312	-0.0313	NA	0.224	0.0448	0.4846	0.0212	5.668e-10	38.2998	TRUE
rs5754100	C	T	0.1687	0.0005	NA	0.2959	0.0414	0.9907	0.0206	3.02273e-16	67.065	TRUE
rs6062496	A	G	0.1223	0.0002	NA	0.6443	0.0391	0.9969	0.0167	2.61517e-13	53.6315	TRUE
rs61839660	T	C	0.1468	0.1059	NA	0.0405	0.0931	0.2556	0.0261	1.98198e-08	31.6352	TRUE
rs62126620	A	G	0.144	0.0028	NA	0.1516	0.0522	0.958	0.0201	8.61192e-13	51.3255	TRUE
rs62324212	A	C	0.106	0.0487	NA	0.5861	0.0381	0.2015	0.0163	8.02047e-11	42.2899	TRUE
rs6451494	C	T	0.2605	0.0103	NA	0.5688	0.0379	0.7851	0.0166	8.25848e-56	246.263	TRUE
rs6579807	T	C	0.1993	0.0457	NA	0.1314	0.0554	0.4097	0.0244	3.43795e-16	66.7168	TRUE
rs6584282	G	A	-0.1658	-0.017	NA	0.5294	0.0374	0.6498	0.016	3.43716e-25	107.381	TRUE
rs6679677	A	C	-0.2275	-0.023	NA	0.147	0.053	0.6638	0.0286	1.77011e-15	63.2748	TRUE
rs6704109	T	C	0.1748	0.0584	NA	0.283	0.0417	0.1612	0.0181	5.10387e-22	93.2665	TRUE
rs6740847	G	A	-0.104	-0.0845	NA	0.6008	0.0382	0.0268602	0.0161	9.72076e-11	41.7268	TRUE
rs6808936	G	A	0.0904	0.0079	NA	0.4526	0.0376	0.8345	0.0161	1.93201e-08	31.5272	TRUE
rs714910	C	A	-0.1531	-0.0166	NA	0.3309	0.0398	0.6772	0.0181	2.49172e-17	71.5473	TRUE
rs72743461	A	C	0.1684	0.0078	NA	0.2625	0.0427	0.8557	0.0187	2.261e-19	81.0963	TRUE
rs72798422	C	T	0.5495	0.0186	NA	0.03433	0.1046	0.859	0.0382	6.04505e-47	206.923	TRUE
rs73243877	G	A	0.1164	0.0775	NA	0.143	0.0536	0.1478	0.0212	4.11803e-08	30.1463	TRUE
rs744166	G	A	-0.1142	0.0409	NA	0.4203	0.0379	0.2815	0.0162	1.79515e-12	49.6938	TRUE
rs7517847	G	T	-0.3447	-0.0886	NA	0.4407	0.0376	0.0184001	0.0165	5.83983e-97	436.43	TRUE
rs755374	T	C	0.1969	0.0389	NA	0.2997	0.041	0.3428	0.0174	1.38007e-29	128.054	TRUE
rs7608697	C	A	0.1229	0.0254	NA	0.3685	0.0387	0.5117	0.0163	4.03274e-14	56.8497	TRUE
rs77566919	A	G	-0.1089	0.0537	NA	0.7619	0.0438	0.2194	0.0185	4.12696e-09	34.6507	TRUE
rs79832570	C	T	0.2234	-0.0425	NA	0.08732	0.0691	0.5387	0.0344	8.9002e-11	42.1745	TRUE
rs80262450	A	G	0.2268	0.0034	NA	0.1208	0.0572	0.9528	0.0244	1.34091e-20	86.3985	TRUE
rs938650	A	G	-0.1747	-0.103	NA	0.1163	0.0589	0.0804507	0.0247	1.64892e-12	50.0256	TRUE
rs9482770	C	T	0.0987	0.0099	NA	0.4424	0.0377	0.792399	0.0162	1.011e-09	37.1197	TRUE
rs9501641	T	C	0.3027	-0.1101	NA	0.03479	0.105	0.2944	0.0432	2.56685e-12	49.0973	TRUE
rs9656588	C	T	0.1183	-0.0158	NA	0.7113	0.0413	0.7026	0.0173	8.73373e-12	46.7603	TRUE
rs9836291	A	G	0.1722	0.0092	NA	0.4136	0.0382	0.8106	0.017	3.77311e-24	102.605	TRUE
