# Supplementary material for: Mendelian randomization analyses explore the relationship between inflammatory bowel disease and genitourinary diseases
Source: Medicine (Baltimore). 2026 May 15;105(20):e48759. doi: 10.1097/MD.0000000000048759 (PMC13183042; doi:10.1097/MD.0000000000048759)
Supplement: Supplementary file 17 [file medi-105-e48759-s017.xlsx]

## Sheet: Sheet1
Table 8 Comprehensive details regarding the last IVs for MR analysis between UC and neuromuscular dysfunction of bladder.
SNP	effect_allele	other_allele	beta.exposure	beta.outcome	eaf.exposure	eaf.outcome	se.outcome	pval.outcome	se.exposure	pval.exposure	F	Steiger test
rs10272963	T	C	-0.1512	-0.0358	NA	0.4555	0.0399	0.3689	0.016	4.10677e-21	89.3025	TRUE
rs10408351	A	G	0.1548	0.0089	NA	0.1832	0.0516	0.8626	0.0204	2.9181e-14	57.5813	TRUE
rs10761659	G	A	0.1276	0.0063	NA	0.5285	0.0397	0.8732	0.016	1.32709e-15	63.6006	TRUE
rs10817678	A	G	0.1332	0.1102	NA	0.6806	0.0426	0.00966296	0.017	4.41774e-15	61.3918	TRUE
rs11209026	A	G	-0.483	0.2326	NA	0.04606	0.0952	0.01456	0.0358	1.9948e-41	182.024	TRUE
rs1131095	C	T	0.1593	-0.0002	NA	0.4142	0.0405	0.9966	0.0168	2.17721e-21	89.911	TRUE
rs113846785	CG	C	-0.1627	0.1889	NA	0.1427	0.0572	0.000967899	0.0229	1.15107e-12	50.4782	TRUE
rs113986290	T	C	-0.3066	-0.0857	NA	0.0183	0.1474	0.560701	0.0531	7.59294e-09	33.3392	TRUE
rs11651246	G	T	0.147	-0.0386	NA	0.185	0.0511	0.4498	0.0219	2.01419e-11	45.0554	TRUE
rs12825700	A	G	0.1889	-0.0208	NA	0.3235	0.0425	0.624701	0.0161	7.33162e-32	137.661	TRUE
rs12936409	T	C	0.1365	0.0177	NA	0.516	0.0398	0.6561	0.0158	5.61953e-18	74.6365	TRUE
rs1317209	A	G	0.1818	0.0237	NA	0.221	0.0477	0.62	0.0203	2.90269e-19	80.2039	TRUE
rs13200059	A	G	0.2944	0.0406	NA	0.0488	0.0927	0.661301	0.0436	1.48388e-11	45.5935	TRUE
rs1359946	A	G	0.1571	0.0011	NA	0.1756	0.052	0.9829	0.0202	6.57658e-15	60.4853	TRUE
rs137845	G	A	0.1011	0.038	NA	0.5698	0.0401	0.3436	0.0158	1.502e-10	40.9438	TRUE
rs1736161	A	G	-0.1227	-0.0719	NA	0.3993	0.0406	0.0763203	0.0161	2.22024e-14	58.0814	TRUE
rs17656349	T	C	0.09	0.0455	NA	0.6066	0.041	0.2671	0.0159	1.54e-08	32.0399	TRUE
rs17715902	A	G	0.0974	0.0113	NA	0.3515	0.0417	0.786401	0.0166	4.61796e-09	34.4272	TRUE
rs2045241	A	G	-0.1063	0.0795	NA	0.3924	0.0408	0.0513003	0.0169	2.82599e-10	39.5634	TRUE
rs2212434	T	C	0.1252	-0.0043	NA	0.4059	0.0404	0.9152	0.0159	2.80414e-15	62.0032	TRUE
rs2836881	T	G	-0.2217	-0.0057	NA	0.2473	0.0462	0.902	0.0186	1.1051e-32	142.071	TRUE
rs28383224	G	A	-0.1468	-0.0524	NA	0.627	0.0447	0.2418	0.0165	4.64943e-19	79.1561	TRUE
rs3024493	A	C	0.21	0.0983	NA	0.1561	0.055	0.0742301	0.0209	7.45762e-24	100.959	TRUE
rs3734851	A	G	0.5033	0.0516	NA	0.01406	0.1664	0.7563	0.0584	6.57506e-18	74.2725	TRUE
rs3812565	C	T	0.1335	0.0323	NA	0.3712	0.041	0.4304	0.016	6.4998e-17	69.6182	TRUE
rs3820330	A	C	-0.1587	-0.0263	NA	0.2945	0.0437	0.547	0.0178	3.90931e-19	79.4902	TRUE
rs4676408	A	G	0.1433	-0.0462	NA	0.6329	0.0414	0.2638	0.0167	1.18987e-17	73.6308	TRUE
rs4728142	A	G	0.0995	0.0415	NA	0.4199	0.0403	0.3028	0.0158	3.23199e-10	39.6581	TRUE
rs4993442	T	G	-0.0988	0.0146	NA	0.7127	0.0439	0.739301	0.0179	3.54299e-08	30.4655	TRUE
rs55905347	A	G	0.1054	0.0561	NA	0.4246	0.0404	0.165	0.0166	2.093e-10	40.3148	TRUE
rs56062135	T	C	0.1078	0.0298	NA	0.2629	0.0451	0.5087	0.0184	4.66101e-09	34.3243	TRUE
rs6017342	C	A	0.1944	0.0222	NA	0.5571	0.0401	0.5802	0.017	3.95185e-30	130.766	TRUE
rs6062496	A	G	0.1359	0.0497	NA	0.6444	0.0416	0.2321	0.0163	8.96603e-17	69.5126	TRUE
rs62180181	T	C	0.1226	-0.0175	NA	0.3799	0.041	0.6699	0.0171	8.08351e-13	51.403	TRUE
rs67111717	G	A	0.0944	-0.0275	NA	0.358	0.0414	0.507	0.0171	3.26896e-08	30.4756	TRUE
rs6889364	A	G	0.1318	-0.0151	NA	0.1934	0.0503	0.7643	0.0228	7.86901e-09	33.4165	TRUE
rs6933404	C	T	0.1486	-0.0164	NA	0.1889	0.0506	0.7467	0.0188	2.6903e-15	62.4773	TRUE
rs72704802	T	C	-0.1223	-0.0279	NA	0.1267	0.0599	0.640801	0.0206	2.89401e-09	35.2467	TRUE
rs7523335	A	G	-0.1389	0.0043	NA	0.2664	0.0448	0.9229	0.021	3.42137e-11	43.7488	TRUE
rs755374	T	C	0.1714	-0.0053	NA	0.3002	0.0435	0.9025	0.0171	9.72971e-24	100.468	TRUE
rs7554511	A	C	-0.1448	0.0254	NA	0.2124	0.0485	0.6003	0.0178	4.26678e-16	66.1755	TRUE
rs7608697	C	A	0.1597	0.0514	NA	0.3682	0.0411	0.2111	0.0161	3.0311e-23	98.3916	TRUE
rs78064630	A	G	0.1759	0.1417	NA	0.05964	0.0843	0.0928603	0.0308	1.08101e-08	32.616	TRUE
rs79051659	A	G	0.1605	0.0417	NA	0.07023	0.0774	0.59	0.0264	1.295e-09	36.9609	TRUE
rs7911117	G	T	-0.1342	-0.1135	NA	0.1377	0.0577	0.0490399	0.0239	1.83802e-08	31.5289	TRUE
rs7911680	C	A	-0.1525	-0.0256	NA	0.5303	0.0398	0.5193	0.0159	6.70656e-22	91.991	TRUE
rs798506	C	T	-0.1206	-0.0629	NA	0.3384	0.0419	0.1338	0.0179	1.46893e-11	45.393	TRUE
rs9260809	G	A	-0.1102	-0.0558	NA	0.4048	0.0411	0.1748	0.0184	1.963e-09	35.8697	TRUE
rs9271176	G	A	-0.3495	-0.0935	NA	0.5821	0.0441	0.0339203	0.0173	4.20049e-91	408.133	TRUE
rs9611131	C	T	-0.1494	-0.0185	NA	0.118	0.0617	0.764499	0.0227	5.10623e-11	43.3161	TRUE
rs989960	T	C	-0.1214	0.0805	NA	0.5081	0.0397	0.0426904	0.016	3.28473e-14	57.5702	TRUE
