# Supplementary material for: Mendelian randomization analyses explore the relationship between inflammatory bowel disease and genitourinary diseases
Source: Medicine (Baltimore). 2026 May 15;105(20):e48759. doi: 10.1097/MD.0000000000048759 (PMC13183042; doi:10.1097/MD.0000000000048759)
Supplement: Supplementary file 18 [file medi-105-e48759-s018.xlsx]

## Sheet: Sheet1
Table 9 Comprehensive details regarding the last IVs for MR analysis between UC and prostatitis.
SNP	effect_allele	other_allele	beta.exposure	beta.outcome	eaf.exposure	eaf.outcome	se.outcome	pval.outcome	se.exposure	pval.exposure	F	Steiger test
rs10272963	T	C	-0.1512	-0.01	NA	0.4559	0.034	0.7687	0.016	4.10677e-21	89.3025	TRUE
rs10408351	A	G	0.1548	0.0103	NA	0.1823	0.0442	0.816	0.0204	2.9181e-14	57.5813	TRUE
rs10761659	G	A	0.1276	0.0064	NA	0.5289	0.0339	0.8498	0.016	1.32709e-15	63.6006	TRUE
rs10817678	A	G	0.1332	-0.0048	NA	0.681	0.0362	0.894	0.017	4.41774e-15	61.3918	TRUE
rs11209026	A	G	-0.483	-0.0939	NA	0.04605	0.0817	0.2506	0.0358	1.9948e-41	182.024	TRUE
rs1131095	C	T	0.1593	-0.0412	NA	0.4137	0.0345	0.2323	0.0168	2.17721e-21	89.911	TRUE
rs113846785	CG	C	-0.1627	0.0724	NA	0.1422	0.0488	0.1378	0.0229	1.15107e-12	50.4782	TRUE
rs113986290	T	C	-0.3066	-0.0116	NA	0.01805	0.1285	0.9279	0.0531	7.59294e-09	33.3392	TRUE
rs11651246	G	T	0.147	0.0198	NA	0.1833	0.0436	0.6502	0.0219	2.01419e-11	45.0554	TRUE
rs12825700	A	G	0.1889	0.017	NA	0.3227	0.0362	0.6393	0.0161	7.33162e-32	137.661	TRUE
rs12936409	T	C	0.1365	0.0524	NA	0.5163	0.0338	0.1213	0.0158	5.61953e-18	74.6365	TRUE
rs1317209	A	G	0.1818	-0.0086	NA	0.2217	0.0407	0.8327	0.0203	2.90269e-19	80.2039	TRUE
rs13200059	A	G	0.2944	-0.0063	NA	0.04846	0.0791	0.9361	0.0436	1.48388e-11	45.5935	TRUE
rs1359946	A	G	0.1571	0.0736	NA	0.1753	0.0442	0.095541	0.0202	6.57658e-15	60.4853	TRUE
rs137845	G	A	0.1011	-0.006	NA	0.5687	0.034	0.8595	0.0158	1.502e-10	40.9438	TRUE
rs1736161	A	G	-0.1227	-0.0444	NA	0.3982	0.0346	0.1989	0.0161	2.22024e-14	58.0814	TRUE
rs17656349	T	C	0.09	0.0397	NA	0.6073	0.0349	0.2551	0.0159	1.54e-08	32.0399	TRUE
rs17715902	A	G	0.0974	-0.044	NA	0.3495	0.0358	0.2191	0.0166	4.61796e-09	34.4272	TRUE
rs2045241	A	G	-0.1063	0.0431	NA	0.3904	0.0347	0.2136	0.0169	2.82599e-10	39.5634	TRUE
rs2212434	T	C	0.1252	-0.0312	NA	0.4069	0.0345	0.3658	0.0159	2.80414e-15	62.0032	TRUE
rs2836881	T	G	-0.2217	0.0247	NA	0.2489	0.0392	0.5286	0.0186	1.1051e-32	142.071	TRUE
rs28383224	G	A	-0.1468	-0.023	NA	0.6282	0.0384	0.549301	0.0165	4.64943e-19	79.1561	TRUE
rs3024493	A	C	0.21	0.0629	NA	0.155	0.047	0.1812	0.0209	7.45762e-24	100.959	TRUE
rs3734851	A	G	0.5033	0.4346	NA	0.01444	0.1431	0.00238798	0.0584	6.57506e-18	74.2725	TRUE
rs3812565	C	T	0.1335	0.0105	NA	0.3709	0.0348	0.7625	0.016	6.4998e-17	69.6182	TRUE
rs3820330	A	C	-0.1587	-0.0411	NA	0.2947	0.037	0.2676	0.0178	3.90931e-19	79.4902	TRUE
rs4676408	A	G	0.1433	0.0363	NA	0.6311	0.0351	0.3021	0.0167	1.18987e-17	73.6308	TRUE
rs4728142	A	G	0.0995	-0.0632	NA	0.4201	0.0343	0.0656493	0.0158	3.23199e-10	39.6581	TRUE
rs4993442	T	G	-0.0988	-0.0387	NA	0.7123	0.0376	0.3029	0.0179	3.54299e-08	30.4655	TRUE
rs55905347	A	G	0.1054	-0.0226	NA	0.4262	0.0344	0.5112	0.0166	2.093e-10	40.3148	TRUE
rs56062135	T	C	0.1078	0.0255	NA	0.2632	0.0386	0.508	0.0184	4.66101e-09	34.3243	TRUE
rs6017342	C	A	0.1944	0.0413	NA	0.5561	0.0341	0.2264	0.017	3.95185e-30	130.766	TRUE
rs6062496	A	G	0.1359	-0.0229	NA	0.6448	0.0354	0.5176	0.0163	8.96603e-17	69.5126	TRUE
rs62180181	T	C	0.1226	0.0122	NA	0.3801	0.0351	0.7289	0.0171	8.08351e-13	51.403	TRUE
rs67111717	G	A	0.0944	0.0382	NA	0.358	0.0353	0.279	0.0171	3.26896e-08	30.4756	TRUE
rs6889364	A	G	0.1318	0.0072	NA	0.1946	0.0427	0.8669	0.0228	7.86901e-09	33.4165	TRUE
rs6933404	C	T	0.1486	-0.0121	NA	0.1893	0.043	0.778901	0.0188	2.6903e-15	62.4773	TRUE
rs72704802	T	C	-0.1223	-0.0011	NA	0.1266	0.0508	0.9826	0.0206	2.89401e-09	35.2467	TRUE
rs7523335	A	G	-0.1389	-0.0765	NA	0.267	0.0382	0.0451305	0.021	3.42137e-11	43.7488	TRUE
rs755374	T	C	0.1714	-0.0382	NA	0.2998	0.0369	0.3012	0.0171	9.72971e-24	100.468	TRUE
rs7554511	A	C	-0.1448	0.0221	NA	0.2115	0.0414	0.5935	0.0178	4.26678e-16	66.1755	TRUE
rs7608697	C	A	0.1597	0.0373	NA	0.3691	0.035	0.2863	0.0161	3.0311e-23	98.3916	TRUE
rs78064630	A	G	0.1759	0.0011	NA	0.05887	0.0723	0.9878	0.0308	1.08101e-08	32.616	TRUE
rs79051659	A	G	0.1605	0.0107	NA	0.07016	0.066	0.8716	0.0264	1.295e-09	36.9609	TRUE
rs7911117	G	T	-0.1342	0.0028	NA	0.1375	0.0494	0.9552	0.0239	1.83802e-08	31.5289	TRUE
rs7911680	C	A	-0.1525	-0.0185	NA	0.5309	0.0338	0.5841	0.0159	6.70656e-22	91.991	TRUE
rs798506	C	T	-0.1206	-0.0413	NA	0.3391	0.0356	0.2456	0.0179	1.46893e-11	45.393	TRUE
rs9260809	G	A	-0.1102	-0.0018	NA	0.4041	0.0351	0.9585	0.0184	1.963e-09	35.8697	TRUE
rs9271176	G	A	-0.3495	-0.1366	NA	0.5817	0.038	0.000319801	0.0173	4.20049e-91	408.133	TRUE
rs9611131	C	T	-0.1494	0.0018	NA	0.1175	0.0527	0.9729	0.0227	5.10623e-11	43.3161	TRUE
rs989960	T	C	-0.1214	-0.0164	NA	0.5078	0.0338	0.6276	0.016	3.28473e-14	57.5702	TRUE
